# Supplementary material for: The health care and life sciences community profile for dataset descriptions
Source: PeerJ. 2016 Aug 16;4:e2331. doi: 10.7717/peerj.2331 (PMC4991880; doi:10.7717/peerj.2331)
Supplement: Supplemental Information 2 [file peerj-04-2331-s002.txt]

BASE <http://rdf.ebi.ac.uk/chembl/>
PREFIX : <http://rdf.ebi.ac.uk/chembl/>
PREFIX ncit: <http://ncicb.nci.nih.gov/xml/owl/EVS/Thesaurus.owl#>
PREFIX skos: <http://www.w3.org/2004/02/skos/core#>

PREFIX cito: <http://purl.org/spar/cito/>
PREFIX dcat: <http://www.w3.org/ns/dcat#>
PREFIX dctypes: <http://purl.org/dc/dcmitype/>
PREFIX dct: <http://purl.org/dc/terms/>
PREFIX foaf: <http://xmlns.com/foaf/0.1/>
PREFIX freq: <http://purl.org/cld/freq/>
PREFIX idot: <http://identifiers.org/idot/>
PREFIX lexvo: <http://lexvo.org/ontology#>
PREFIX pav: <http://purl.org/pav/>
PREFIX prov: <http://www.w3.org/ns/prov#>
PREFIX rdf: <http://www.w3.org/1999/02/22-rdf-syntax-ns#>
PREFIX rdfs: <http://www.w3.org/2000/01/rdf-schema#>
PREFIX schemaorg: <http://schema.org/>
PREFIX sd: <http://www.w3.org/ns/sparql-service-description#>
PREFIX sio: <http://semanticscience.org/resource/>
PREFIX xsd: <http://www.w3.org/2001/XMLSchema#>
PREFIX void: <http://rdfs.org/ns/void/>
PREFIX void-ext: <http://ldf.fi/void-ext#>

###Summary Level (Complete)
:chembl
    rdf:type dctypes:Dataset;
    dct:title "ChEMBL"@en ;
    dct:alternative "ChEMBLdb"@en ;
    dct:description "ChEMBL is a database of bioactive compounds, their quantitative properties and bioactivities (binding constants, pharmacology and ADMET, etc). The data is abstracted and curated from the primary scientific literature."@en ;
    dct:publisher :ebi ;
    foaf:page <http://www.ebi.ac.uk/chembl/> ;
    schemaorg:logo <http://www.ebi.ac.uk/rdf/sites/ebi.ac.uk.rdf/files/resize/images/rdf/chembl_service_logo-146x48.gif> ;
    dct:license <http://creativecommons.org/licenses/by-sa/3.0/> ;
    dct:rights """The data in ChEMBL is covered by the Creative Commons By Attribution. Under the -BY clause, we request attribution for subsequent use of ChEMBL. For publications using ChEMBL data, the primary current citation is:

A. Gaulton, L. Bellis, J. Chambers, M. Davies, A. Hersey, Y. Light, S. McGlinchey, R. Akhtar, A.P. Bento, B. Al-Lazikani, D. Michalovich, & J.P. Overington (2012) 'ChEMBL: A Large-scale Bioactivity Database For Chemical Biology and Drug Discovery' Nucl. Acids Res. Database Issue. 40 D1100-1107 DOI:10.1093/nar/gkr777 PMID:21948594

If ChEMBL is incorporated into other works, we ask that the ChEMBL IDs are preserved, and that the release number of ChEMBL is clearly displayed."""@en ;
    dcat:theme ncit:C48807 ; #chemical
    dcat:keyword "assay"^^xsd:string, "chemical"^^xsd:string ;
    dct:references <http://dx.doi.org/10.1093/bioinformatics/btt765> ;
    rdfs:seeAlso <http://en.wikipedia.org/wiki/ChEMBL> ;
    cito:citesAsAuthority <http://nar.oxfordjournals.org/content/40/D1/D1100> ;
    dct:hasPart :chembl17_rdf_molecule_dataset, :chembl17_rdf_target_dataset ;
#Identifiers
    idot:preferredPrefix "chembl" ;
    idot:alternatePrefix "chembldb" ;
#Provenance and Change
    pav:hasCurrentVersion :chembl17 ;
    dct:accrualPeriodicity freq:quarterly;
#Availability/Distributions
    dcat:accessURL <ftp://ftp.ebi.ac.uk/pub/databases/chembl/ChEMBLdb> ;
    void:sparqlEndpoint <https://www.ebi.ac.uk/rdf/services/chembl/sparql>;
.

:ebi
    foaf:page <https://www.ebi.ac.uk/chembl/> ;
.

###Version Level (Complete)
:chembl17
    rdf:type dctypes:Dataset;
    dct:title "ChEMBL Version 17"@en ;
    dct:alternative "ChEMBLdb17"@en ;
    dct:description "ChEMBL17 is a database of bioactive compounds, their quantitative properties and bioactivities (binding constants, pharmacology and ADMET, etc). The data is abstracted and curated from the primary scientific literature."@en ;
    dct:created "2013-08"^^xsd:gYearMonth;
    pav:createdOn "2013-08"^^xsd:gYearMonth;
    pav:authoredOn "2013-07"^^xsd:gYearMonth;
    pav:curatedOn "2013-07"^^xsd:gYearMonth;
    dct:creator :ebi ;
    dct:contributor :annaGaulton ;
    pav:createdBy <http://orcid.org/0000-0002-8011-0300> ;
    pav:authoredBy :annaGaulton ;
    pav:curatedBy :annaGaulton ;
    dct:issued "2013-08-29"^^xsd:date ;
    dct:publisher :ebi ;
    foaf:page <http://www.ebi.ac.uk/chembl/> ;
    schemaorg:logo <http://www.ebi.ac.uk/rdf/sites/ebi.ac.uk.rdf/files/resize/images/rdf/chembl_service_logo-146x48.gif> ;
    dct:license <http://creativecommons.org/licenses/by-sa/3.0/> ;
    dct:rights """The data in ChEMBL is covered by the Creative Commons By Attribution. Under the -BY clause, we request attribution for subsequent use of ChEMBL. For publications using ChEMBL data, the primary current citation is:

A. Gaulton, L. Bellis, J. Chambers, M. Davies, A. Hersey, Y. Light, S. McGlinchey, R. Akhtar, A.P. Bento, B. Al-Lazikani, D. Michalovich, & J.P. Overington (2012) 'ChEMBL: A Large-scale Bioactivity Database For Chemical Biology and Drug Discovery' Nucl. Acids Res. Database Issue. 40 D1100-1107 DOI:10.1093/nar/gkr777 PMID:21948594

If ChEMBL is incorporated into other works, we ask that the ChEMBL IDs are preserved, and that the release number of ChEMBL is clearly displayed."""@en ;
    dct:language <http://lexvo.org/id/iso639-3/eng> ;
    dcat:theme ncit:C48807 ;
    dcat:keyword "assay"^^xsd:string, "chemical"^^xsd:string ;
    dct:conformsTo <http://www.w3.org/2001/sw/hcls/notes/hcls-dataset/> ;
    dct:references <http://dx.doi.org/10.1093/bioinformatics/btt765> ;
    rdfs:seeAlso <http://en.wikipedia.org/wiki/ChEMBL> ;
    cito:citesAsAuthority <http://nar.oxfordjournals.org/content/40/D1/D1100> ;
    dct:hasPart :chembl17_rdf_molecule_dataset, :chembl17_rdf_target_dataset ;
#Identifiers
    idot:preferredPrefix "chembl" ;
    idot:alternatePrefix "chembldb" ;
#Provenance and Change
    pav:version "17"^^xsd:string, "17.0" ;
    dct:isVersionOf :chembl ;
    pav:previousVersion :chembl16 ;
    dct:source :pubchem-bioassay-09-01-2014 ;
    pav:retrievedFrom :pubchem-bioassay-09-01-2014 ;
    prov:wasDerivedFrom :pubchem-bioassay-09-01-2014 ;
#Availability/Distributions
    dcat:distribution :chembl17db, :chembl17rdf ;
    dcat:accessURL <ftp://ftp.ebi.ac.uk/pub/databases/chembl/ChEMBLdb/releases/chembl_17/> ;
    dcat:landingPage <ftp://ftp.ebi.ac.uk/pub/databases/chembl/ChEMBLdb/releases/chembl_17/chembl_17_release_notes.txt> ;
.

:annaGaulton foaf:name "Anna Gaulton" .

###Distribution (non-RDF) description (Complete)
:chembl17db
    a dctypes:Dataset, dcat:Distribution ;
    dct:title "ChEMBL Version 17 Database Distribution"@en ;
    dct:alternative "ChEMBLdb17db"@en ;
    dct:description "ChEMBL17 database distribution is a database of bioactive compounds, their quantitative properties and bioactivities (binding constants, pharmacology and ADMET, etc). The data is abstracted and curated from the primary scientific literature."@en ;
    dct:created "2013-08"^^xsd:gYearMonth;
    pav:createdOn "2013-08"^^xsd:gYearMonth;
    pav:authoredOn "2013-07"^^xsd:gYearMonth;
    pav:curatedOn "2013-07"^^xsd:gYearMonth;
    dct:creator :ebi ;
    dct:contributor :annaGaulton ;
    pav:createdBy <http://orcid.org/0000-0002-8011-0300> ;
    pav:authoredBy :annaGaulton ;
    pav:curatedBy :annaGaulton ;
    dct:issued "2013-08-29"^^xsd:date ;
    dct:publisher :ebi ;
    foaf:page <http://www.ebi.ac.uk/chembl/> ;
    schemaorg:logo <http://www.ebi.ac.uk/rdf/sites/ebi.ac.uk.rdf/files/resize/images/rdf/chembl_service_logo-146x48.gif> ;
    dct:license <http://creativecommons.org/licenses/by-sa/3.0/> ;
    dct:rights """The data in ChEMBL is covered by the Creative Commons By Attribution. Under the -BY clause, we request attribution for subsequent use of ChEMBL. For publications using ChEMBL data, the primary current citation is:

A. Gaulton, L. Bellis, J. Chambers, M. Davies, A. Hersey, Y. Light, S. McGlinchey, R. Akhtar, A.P. Bento, B. Al-Lazikani, D. Michalovich, & J.P. Overington (2012) 'ChEMBL: A Large-scale Bioactivity Database For Chemical Biology and Drug Discovery' Nucl. Acids Res. Database Issue. 40 D1100-1107 DOI:10.1093/nar/gkr777 PMID:21948594

If ChEMBL is incorporated into other works, we ask that the ChEMBL IDs are preserved, and that the release number of ChEMBL is clearly displayed."""@en ;
    dct:language <http://lexvo.org/id/iso639-3/eng> ;
    dcat:theme ncit:C48807 ;
    dcat:keyword "assay"^^xsd:string, "chemical"^^xsd:string ;
    ##Vocabulary does not make sense for a non-RDF dataset
    dct:conformsTo <http://www.w3.org/2001/sw/hcls/notes/hcls-dataset/> ;
    dct:references <http://dx.doi.org/10.1093/bioinformatics/btt765> ;
    rdfs:seeAlso <http://en.wikipedia.org/wiki/ChEMBL> ;
    cito:citesAsAuthority <http://nar.oxfordjournals.org/content/40/D1/D1100> ;
#Identifiers
    idot:preferredPrefix "chembl" ;
    idot:alternatePrefix "chembldb" ;
    idot:identifierPattern "CHEMBL\\d+"^^xsd:string ;
    ###void:uriRegexPattern does not make sense for a non-RDF resource
    idot:accessPattern "http://bio2rdf.org/chembl", "http://identifiers.org/chembl.compound/", "http://linkedchemistry.info/chembl/chemblid", "http://www.ebi.ac.uk/chembl/compound/inspect/" ;
    idot:exampleIdentifier "CHEMBL25"^^xsd:string ;
    ###void:exampleResource does not make sense for a non-RDF resource
#Provenance and Change
    ###sio:has-data-item-in not used for non-RDF resources
    pav:version "17"^^xsd:string, "17.0" ;
    pav:previousVersion :chembl16db ;
    dct:source :pubchem-bioassay-09-01-2014 ;
    pav:retrievedFrom <http://example.com/madeUp/forExample> ;
    prov:wasDerivedFrom <http://example.com/madeUp/forExample> ;
    pav:createdWith <http://example.com/madeUp/editor> ;
#Availability/Distributions
    dct:format "application/sql" ;
    dcat:accessURL <ftp://ftp.ebi.ac.uk/pub/databases/chembl/ChEMBLdb/releases/chembl_17/> ;
    dcat:landingPage <ftp://ftp.ebi.ac.uk/pub/databases/chembl/ChEMBLdb/releases/chembl_17/chembl_17_release_notes.txt> ;
    dcat:downloadURL <ftp://ftp.ebi.ac.uk/pub/databases/chembl/ChEMBLdb/releases/chembl_17/chembl_17_mysql.tar.gz> ;
    dcat:byteSize "861443887"^^xsd:decimal ;
    ###void:dataDump does not make sense for a non-RDF resource
#Statistics
    ### Current definitions do not make sense for a non-RDF resource
.

###RDF Distribution description (Complete)
:chembl17rdf
    a dctypes:Dataset, dcat:Distribution, void:Dataset ;
    dct:title "ChEMBL Version 17 RDF Distribution"@en ;
    dct:alternative "ChEMBLdb17rdf"@en ;
    dct:description "ChEMBL17 RDF distribution is a database of bioactive compounds, their quantitative properties and bioactivities (binding constants, pharmacology and ADMET, etc). The data is abstracted and curated from the primary scientific literature."@en ;
    dct:created "2013-08"^^xsd:gYearMonth;
    pav:createdOn "2013-08"^^xsd:gYearMonth;
    pav:authoredOn "2013-07"^^xsd:gYearMonth;
    pav:curatedOn "2013-07"^^xsd:gYearMonth;
    dct:creator :ebi ;
    dct:contributor :annaGaulton ;
    pav:createdBy <http://orcid.org/0000-0002-8011-0300> ;
    pav:authoredBy :annaGaulton ;
    pav:curatedBy :annaGaulton ;
    dct:issued "2013-08-29"^^xsd:date ;
    dct:publisher :ebi ;
    foaf:page <http://www.ebi.ac.uk/chembl/> ;
    schemaorg:logo <http://www.ebi.ac.uk/rdf/sites/ebi.ac.uk.rdf/files/resize/images/rdf/chembl_service_logo-146x48.gif> ;
    dct:license <http://creativecommons.org/licenses/by-sa/3.0/> ;
    dct:rights """The data in ChEMBL is covered by the Creative Commons By Attribution. Under the -BY clause, we request attribution for subsequent use of ChEMBL. For publications using ChEMBL data, the primary current citation is:

A. Gaulton, L. Bellis, J. Chambers, M. Davies, A. Hersey, Y. Light, S. McGlinchey, R. Akhtar, A.P. Bento, B. Al-Lazikani, D. Michalovich, & J.P. Overington (2012) 'ChEMBL: A Large-scale Bioactivity Database For Chemical Biology and Drug Discovery' Nucl. Acids Res. Database Issue. 40 D1100-1107 DOI:10.1093/nar/gkr777 PMID:21948594

If ChEMBL is incorporated into other works, we ask that the ChEMBL IDs are preserved, and that the release number of ChEMBL is clearly displayed."""@en ;
    dct:language <http://lexvo.org/id/iso639-3/eng> ;
    dcat:theme ncit:C48807 ;
    dcat:keyword "assay"^^xsd:string, "chemical"^^xsd:string ;
    void:vocabulary <http://purl.org/dc/terms/>, <http://rdf.ebi.ac.uk/terms/chembl#>, <http://www.w3.org/ns/dcat#> ;
    dct:conformsTo <http://www.w3.org/2001/sw/hcls/notes/hcls-dataset/> ;
    dct:references <http://dx.doi.org/10.1093/bioinformatics/btt765> ;
    rdfs:seeAlso <http://en.wikipedia.org/wiki/ChEMBL> ;
    cito:citesAsAuthority <http://nar.oxfordjournals.org/content/40/D1/D1100> ;
    void:subset :chembl17_rdf_molecule_dataset, :chembl17_rdf_target_dataset ;
#Identifiers
    idot:preferredPrefix "chembl" ;
    idot:alternatePrefix "chembldb" ;
    idot:identifierPattern "CHEMBL\\d+"^^xsd:string ;
    void:uriRegexPattern "http://rdf.ebi.ac.uk/resource/chembl/target/CHEMBL\\d+" ;
    idot:accessPattern "http://bio2rdf.org/chembl", "http://identifiers.org/chembl.compound/", "http://linkedchemistry.info/chembl/chemblid", "http://www.ebi.ac.uk/chembl/compound/inspect/" ;
    idot:exampleIdentifier "CHEMBL25"^^xsd:string ;
    void:exampleResource <http://rdf.ebi.ac.uk/resource/chembl/compound/CHEMBL25> ;
#Provenance and Change
    #Only one data item given for the purpose of the example, all resources should be listed
    sio:has-data-item <http://rdf.ebi.ac.uk/resource/chembl/compound/CHEMBL25> ;
    pav:version "17"^^xsd:string, "17.0" ;
    pav:previousVersion :chembl16rdf ;
    dct:source :pubchem-bioassay-09-01-2014 ;
    pav:retrievedFrom :pubchem-bioassay-09-01-2014 ;
    prov:wasDerivedFrom :pubchem-bioassay-09-01-2014 ;
    pav:createdWith :chembl-sql2rdf-exporter-v1 ;
#Availability/Distributions
    dct:format <http://www.w3.org/ns/formats/Turtle>, "application/gzip", "text/turtle" ;
    dcat:accessURL <ftp://ftp.ebi.ac.uk/pub/databases/chembl/ChEMBL-RDF/17.0/chembl_17/> ;
    dcat:landingPage <ftp://ftp.ebi.ac.uk/pub/databases/chembl/ChEMBL-RDF/17.0/chembl_17/chembl_17_release_notes.txt> ;
    dcat:downloadURL <ftp://ftp.ebi.ac.uk/pub/databases/chembl/ChEMBL-RDF/17.0/chembl_17/chembl_17_molecule.ttl.gz> ;
    void:dataDump <ftp://ftp.ebi.ac.uk/pub/databases/chembl/ChEMBL-RDF/17.0/chembl_17_molecule.ttl.gz> ;
    void:subset :chembl17-uniprot-exactMatch-linkset ;
  #Statistics: Note that numbers are taken from Bio2RDF release 3
      void:triples "409942525"^^xsd:integer ;
      void:entities "50061452"^^xsd:integer ;
      void:distinctSubjects "50062405"^^xsd:integer ;
      void:properties "141"^^xsd:integer ;
      void:distinctObjects "50128234"^^xsd:integer ;
      #Number of unique classes
      void:classPartition [
          void:class rdfs:Class ;
          void:distinctSubjects "110"^^xsd:integer
      ] ;
      #Number of unique literals
      void:classPartition [
          void:class rdfs:Literal ;
          void:distinctSubjects "58067345"^^xsd:integer
      ] ;
      #Number of graphs
      void:classPartition [
          void:class sd:Graph ;
          void:distinctSubjects "8"^^xsd:integer
      ] ;
  #Enhanced Statistics
      #Class and number of instances
      void:classPartition [
        void:class <http://rdf.ebi.ac.uk/terms/chembl#Activity> ;
        void:distinctSubjects "12419715"^^xsd:integer
      ] ;

      # Property and number of triples
      void:propertyPartition [
        void:property <http://rdf.ebi.ac.uk/terms/chembl#hasActivity> ;
        void:triples "37259145"^^xsd:integer
      ] ;

      # Property, triples, and number of unique subjects of a certain type
      void:propertyPartition [
        void:property <http://rdf.ebi.ac.uk/terms/chembl#hasMolecule> ;
        void:triples "12419715"^^xsd:integer ;
        void:classPartition [
          void:class <http://rdf.ebi.ac.uk/terms/chembl#Activity> ;
          void:distinctSubjects "12419715"^^xsd:integer ;
      ]] ;

      # Property, triples, and number of unique objects of a certain type
      void:propertyPartition [
        void:property <http://rdf.ebi.ac.uk/terms/chembl#hasActivity> ;
        void:triples "37259145"^^xsd:integer ;
        void-ext:objectClassPartition [
          void:class <http://rdf.ebi.ac.uk/terms/chembl#Activity> ;
          void:distinctObjects "12419715"^^xsd:integer
      ]] ;

      # Property, triples, and number of unique literals
      void:propertyPartition [
        void:property <http://www.w3.org/2004/02/skos/core#prefLabel> ;
        void:triples "1360455"^^xsd:integer ;
        void-ext:objectClassPartition [
          void:class rdfs:Literal;
          void:distinctObjects "1359785"^^xsd:integer
      ]] ;

      # Property, triples, and number of unique subjects and objects of a certain type
      void:propertyPartition [
        void:property <http://rdf.ebi.ac.uk/terms/chembl#hasAssay> ;
        void:triples "12419715"^^xsd:integer ;
        void:classPartition [
            void:class <http://rdf.ebi.ac.uk/terms/chembl#Activity> ;
            void:distinctSubjects "12419715"^^xsd:integer ;
        ];
        void-ext:objectClassPartition [
          void:class <http://rdf.ebi.ac.uk/terms/chembl#Assay> ;
          void:distinctObjects "1042288"^^xsd:integer ;
      ]] ;
.

<http://www.ebi.ac.uk/chembl/compound/inspect/>
    idot:primarySource true ;
    dct:format "text/html" ;
    dct:publisher <http://www.ebi.ac.uk> ;
    idot:accessIdentifierPattern "^http://www.ebi.ac.uk/chembl/compound/inspect/CHEMBL\\d+" ;
    a idot:AccessPattern .

<http://identifiers.org/chembl.compound/>
    dct:format "text/html" ;
    idot:accessIdentifierPattern "^http://identifiers.org/chembl.compound/CHEMBL\\d+" ;
    a idot:AccessPattern .

<http://bio2rdf.org/chembl:>
    dct:format "application/rdf+xml" ;
    dct:publisher <http://bio2rdf.org> ;
    idot:accessIdentifierPattern "^http://bio2rdf.org/chembl:CHEMBL\\d+" ;
    a idot:AccessPattern .

<http://linkedchemistry.info/chembl/chemblid>
    dct:format "application/rdf+xml" ;
    idot:accessIdentifierPattern "^http://linkedchemistry.info/chembl/CHEMBL\\d+" ;
    a idot:AccessPattern .

:chembl17-uniprot-exactMatch-linkset
###Linkset specific metadata
    a void:Linkset ;
    void:subjectsTarget :chembl-rdf ;
    void:objectsTarget <http://purl.uniprot.org/void#UniProtDataset_2015_03> ;
    void:linkPredicate skos:exactMatch ;
    void:triples "6367"^^xsd:integer ;
##Metadata for a RDF distribution
    a dctypes:Dataset, dcat:Distribution, void:Dataset ;
    dct:title "ChEMBL Target Component to UniProt Protein Exact Match Linkset"@en ;
    dct:alternative "ChEMBLTargetCmpt2UniProtEMLS"@en ;
    dct:description "A linkset connecting ChEMBL target components with their corresponding UniProt protein entry where the match is deemed to be exact."@en ;
    dct:created "2013-08"^^xsd:gYearMonth;
    pav:createdOn "2013-08"^^xsd:gYearMonth;
    pav:authoredOn "2013-07"^^xsd:gYearMonth;
    pav:curatedOn "2013-07"^^xsd:gYearMonth;
    dct:creator :ebi ;
    dct:contributor :annaGaulton ;
    pav:createdBy <http://orcid.org/0000-0002-8011-0300> ;
    pav:authoredBy :annaGaulton ;
    pav:curatedBy :annaGaulton ;
    dct:issued "2013-08-29"^^xsd:date ;
    dct:publisher :ebi ;
    foaf:page <http://www.ebi.ac.uk/chembl/> ;
    schemaorg:logo <http://www.ebi.ac.uk/rdf/sites/ebi.ac.uk.rdf/files/resize/images/rdf/chembl_service_logo-146x48.gif> ;
    dct:license <http://creativecommons.org/licenses/by-sa/3.0/> ;
    dct:rights """The data in ChEMBL is covered by the Creative Commons By Attribution. Under the -BY clause, we request attribution for subsequent use of ChEMBL. For publications using ChEMBL data, the primary current citation is:

A. Gaulton, L. Bellis, J. Chambers, M. Davies, A. Hersey, Y. Light, S. McGlinchey, R. Akhtar, A.P. Bento, B. Al-Lazikani, D. Michalovich, & J.P. Overington (2012) 'ChEMBL: A Large-scale Bioactivity Database For Chemical Biology and Drug Discovery' Nucl. Acids Res. Database Issue. 40 D1100-1107 DOI:10.1093/nar/gkr777 PMID:21948594

If ChEMBL is incorporated into other works, we ask that the ChEMBL IDs are preserved, and that the release number of ChEMBL is clearly displayed."""@en ;
    dct:language <http://lexvo.org/id/iso639-3/eng> ;
    dcat:theme ncit:C17021 ;
    dcat:keyword "assay"^^xsd:string, "protein"^^xsd:string ;
    void:vocabulary <http://purl.org/dc/terms/>, <http://rdf.ebi.ac.uk/terms/chembl#>, <http://www.w3.org/ns/dcat#> ;
    dct:conformsTo <http://www.w3.org/2001/sw/hcls/notes/hcls-dataset/> ;
    dct:references <http://dx.doi.org/10.1093/bioinformatics/btt765> ;
    rdfs:seeAlso <http://en.wikipedia.org/wiki/ChEMBL> ;
    cito:citesAsAuthority <http://nar.oxfordjournals.org/content/40/D1/D1100> ;
#Identifiers
    idot:preferredPrefix "chembl" ;
    idot:alternatePrefix "chembldb" ;
    idot:identifierPattern "CHEMBL\\d+"^^xsd:string ;
    void:uriRegexPattern "http://rdf.ebi.ac.uk/resource/chembl/target/CHEMBL\\d+" ;
    idot:accessPattern "http://bio2rdf.org/chembl", "http://identifiers.org/chembl.compound/", "http://linkedchemistry.info/chembl/chemblid", "http://www.ebi.ac.uk/chembl/compound/inspect/" ;
    idot:exampleIdentifier "CHEMBL_TC_4803"^^xsd:string ;
    void:exampleResource <http://rdf.ebi.ac.uk/resource/chembl/targetcomponent/CHEMBL_TC_4803> ;
#Provenance and Change
    #Only one data item given for the purpose of the example, all resources should be listed
    sio:has-data-item <http://rdf.ebi.ac.uk/resource/chembl/targetcomponent/CHEMBL_TC_4803> ;
    pav:version "17"^^xsd:string, "17.0" ;
    pav:previousVersion :chembl16-uniprot-exactMatch-linkset ;
    dct:source :pubchem-bioassay-09-01-2014 ;
    pav:retrievedFrom :pubchem-bioassay-09-01-2014 ;
    prov:wasDerivedFrom :pubchem-bioassay-09-01-2014 ;
    pav:createdWith :chembl-sql2rdf-exporter-v1 ;
#Availability/Distributions
    dct:format <http://www.w3.org/ns/formats/Turtle>, "application/gzip", "text/turtle" ;
    dcat:accessURL <ftp://ftp.ebi.ac.uk/pub/databases/chembl/ChEMBL-RDF/17.0/chembl_17/> ;
    dcat:landingPage <ftp://ftp.ebi.ac.uk/pub/databases/chembl/ChEMBL-RDF/17.0/chembl_17/chembl_17_release_notes.txt> ;
    dcat:downloadURL <ftp://ftp.ebi.ac.uk/pub/databases/chembl/ChEMBL-RDF/17.0/chembl_17.0_targetcmpt_uniprot_ls.ttl.gz> ;
    void:dataDump <ftp://ftp.ebi.ac.uk/pub/databases/chembl/ChEMBL-RDF/17.0/chembl_17.0_targetcmpt_uniprot_ls.ttl.gz> ;
.
